# Supplementary material for: Candidate Biopolymer Composite Membranes for Carbonic Anhydrase Immobilization in Enzymatic Direct Air Capture
Source: Materials (Basel). 2026 Jul 5;19(13):2869. doi: 10.3390/ma19132869 (PMC13363688; doi:10.3390/ma19132869)
Supplement: Supplementary file 1 [file materials-19-02869-s001.zip]

Archive with 1 entries (1 files):
- materials-4365792-supplementary.pdf
